# Supplementary material for: In-Depth Molecular Dynamics Simulations Reveal Ligand-Induced Modulations of the HSPA8-SARS-CoV-2 Spike Protein Interaction
Source: Int J Mol Sci. 2026 May 12;27(10):4288. doi: 10.3390/ijms27104288 (PMC13207655; doi:10.3390/ijms27104288)
Supplement: Supplementary file 1 [file ijms-27-04288-s001.zip]

Archive with 14 entries (13 files):
- ijms-3866908-Supplementary_File _S2/
- ijms-3866908-Supplementary_File _S2/block_averaging.py
- ijms-3866908-Supplementary_File _S2/LICENSE.txt
- ijms-3866908-Supplementary_File _S2/mannwhitneyu.py
- ijms-3866908-Supplementary_File _S2/minim.mdp
- ijms-3866908-Supplementary_File _S2/npt_bound.txt
- ijms-3866908-Supplementary_File _S2/npt_unbound.mdp
- ijms-3866908-Supplementary_File _S2/nvt_bound.txt
- ijms-3866908-Supplementary_File _S2/nvt_unbound.mdp
- ijms-3866908-Supplementary_File _S2/prod_bound.txt
- ijms-3866908-Supplementary_File _S2/prod_unbound.mdp
- ijms-3866908-Supplementary_File _S2/README.md
- ijms-3866908-Supplementary_File_S1.pdf
- ijms-3866908-Supplementary_File_S2.pdf
