# Supplementary material for: In-Depth Molecular Dynamics Simulations Reveal Ligand-Induced Modulations of the HSPA8-SARS-CoV-2 Spike Protein Interaction
Source: Int J Mol Sci. 2026 May 12;27(10):4288. doi: 10.3390/ijms27104288 (PMC13207655; doi:10.3390/ijms27104288)
Supplement: Supplementary file 1 [file ijms-27-04288-s001.zip › ijms-3866908-Supplementary_File _S2/block_averaging.py]

# Author:   Mokgerwa Zacharia Monama
#           University of Limpopo
#           BMBT department 
#           October 2025

import pandas as pd
import matplotlib.pyplot as plt
import argparse
import statistics as stat
import math

parser = argparse.ArgumentParser()
parser.add_argument("--input_filename", type=str, help="Comma delimmited .txt or .csv filename in a \'frames,value\' layout with no headers.")
argv = parser.parse_args()

print("Reading data...\n")
# Read in the datas
df = pd.read_csv(argv.input_filename, header=None)

# Captures the values and timeframes
sample = list(df.iloc[:,1].values)
sample = sample[0:]
sample_frames = list(df.iloc[:,0].values)
sample_frames = sample_frames[0:]

# Captures the number of frames
n_frames = len(sample)

# Sets block sizes
block_sizes = list(range(1,n_frames + 1))

def make_data_dict(sample,block_sizes):
    data_dict = {}
    
    print("Creating blocked data...\n")
    for block_size in block_sizes:
        for i in range(0, len(sample), block_size):
            if f"{block_size}" in data_dict:
                data_dict[f"{block_size}"] += [sample[i:i+block_size]] 
            else:
                data_dict[f"{block_size}"] = [sample[i:i+block_size]] 
    
    print("Cleaning blocked data...\n")
    clean_data_dict = {}
    for key,value in data_dict.items():
        data = []
        for item in value:
            if len(item) == int(key):
                data.append(item)
        clean_data_dict[key] = data

    return clean_data_dict

def calc_plot_sem():
    

    data_dict = make_data_dict(sample,block_sizes)
    block_sems = []
    block_sems_str = ""

    print("Calculating SEM...\n")
    for key,data in data_dict.items():
        block_size = int(key)
        n_blocks = len(data)
        
        # Calculates the standard mean error for data with block size of 1
        if block_size == 1:
            data = [val[0] for val in data]
            
            block_std_err_mean = (stat.stdev(data) / math.sqrt(n_blocks))
        # Calculates the standard mean error for data with 1 block
        elif n_blocks == 1:
            data = data[0]
            block_std_err_mean = (stat.stdev(data) / math.sqrt(n_blocks))
        # Calculates the standard mean error for data with several blocks
        else:
            block_avgs = []
            for values in data:
                block_avg = stat.mean(values)
                block_avgs.append(block_avg)
            block_std_err_mean = (stat.stdev(block_avgs) / math.sqrt(n_blocks))
        
        # Captures the standard error of mean per block size
        block_sems.append(block_std_err_mean)
        block_sems_str += f"{block_std_err_mean}\n"

    fig, ax = plt.subplots()
    # Plots values with SEM error bars against block size
    ax.errorbar(block_sizes,sample[0:len(block_sizes)], yerr=block_sems,fmt="--",linewidth=0.5, alpha=0.5,ecolor="red",capsize=4)
    ax.plot(block_sizes,sample[0:len(block_sizes)], color = "black")
    ax.set_xlabel("Block sizes")
    ax.set_ylabel("RMSD (nm)")
    plt.savefig("Data_SEM_BlockSize_{}.png".format(block_size), format="png", dpi=600)
    print(f"Wrote: Data_SEM_BlockSize_{block_size}.png\n")
    
    fig, ax = plt.subplots()
    # Plots the standard error of block average means against block size 
    ax.plot(block_sizes,block_sems, color = "black")
    ax.set_xlabel("Block sizes")
    ax.set_ylabel("SEM")
    plt.savefig("SEM_BlockSize_{}.png".format(block_size), format="png", dpi=600)
    print(f"Wrote: SEM_BlockSize_{block_size}.png\n")

    # Captures the calculated SEM values 
    write_file = open("SEM_{}.csv".format(block_size),"w")
    write_file.writelines(block_sems_str)
    write_file.close()

calc_plot_sem()
