# Supplementary material for: In-Depth Molecular Dynamics Simulations Reveal Ligand-Induced Modulations of the HSPA8-SARS-CoV-2 Spike Protein Interaction
Source: Int J Mol Sci. 2026 May 12;27(10):4288. doi: 10.3390/ijms27104288 (PMC13207655; doi:10.3390/ijms27104288)
Supplement: Supplementary file 1 [file ijms-27-04288-s001.zip › ijms-3866908-Supplementary_File _S2/LICENSE.txt]

These files may be freely used for academic and research purposes. No warranty is provided.
