# Supplementary material for: In-Depth Molecular Dynamics Simulations Reveal Ligand-Induced Modulations of the HSPA8-SARS-CoV-2 Spike Protein Interaction
Source: Int J Mol Sci. 2026 May 12;27(10):4288. doi: 10.3390/ijms27104288 (PMC13207655; doi:10.3390/ijms27104288)
Supplement: Supplementary file 1 [file ijms-27-04288-s001.zip › ijms-3866908-Supplementary_File _S2/mannwhitneyu.py]

# Author:   Liberty T Navhaya
#           University of Limpopo
#           BMBT department 
#           October 2025

import numpy as np
import pandas as pd
from scipy.stats import mannwhitneyu
import matplotlib.pyplot as plt


# --------- Config ---------
input_file = "file.csv"
af = pd.read_csv(input_file)
LIGAND_FREE = "Ligand-free system"
BOUND_LIST = ["NSC36398-bound system", "NSC281245-bound system"]  # list of bound columns to compare

# --------- Helper functions ---------
def integrated_autocorr_time(x, max_lag=5000):
    x = np.asarray(x) - np.mean(x)
    n = len(x)
    if n < 2:
        return 0.0
    f = np.fft.rfft(x, n=2*n)
    acov = np.fft.irfft(f * np.conjugate(f))[:n] / n
    acorr = acov / acov[0]
    tau = 0.5
    for t in range(1, min(n, max_lag)):
        if acorr[t] <= 0:
            break
        tau += acorr[t]
    return tau

def cliffs_delta(a, b):
    a, b = np.asarray(a), np.asarray(b)
    comp = np.sign(a[:, None] - b[None, :])
    return comp.sum() / (len(a) * len(b))

def permutation_mannwhitney_p(x, y, n_perms=20000, seed=42):
    rng = np.random.default_rng(seed)
    combined = np.concatenate([x, y])
    n1 = len(x)
    u_obs, _ = mannwhitneyu(x, y, alternative='two-sided')
    center = n1 * len(y) / 2.0
    count = 0
    for _ in range(n_perms):
        rng.shuffle(combined)
        u_perm, _ = mannwhitneyu(combined[:n1], combined[n1:], alternative='two-sided')
        if abs(u_perm - center) >= abs(u_obs - center):
            count += 1
    return (count + 1) / (n_perms + 1), u_obs

def bootstrap_CI_two_sample(xs, ys, statfunc, n_boot=3000, seed=0):
    rng = np.random.default_rng(seed)
    boot = np.empty(n_boot)
    n1, n2 = len(xs), len(ys)
    for i in range(n_boot):
        bx = rng.choice(xs, size=n1, replace=True)
        by = rng.choice(ys, size=n2, replace=True)
        boot[i] = statfunc(bx, by)
    return np.percentile(boot, [2.5,97.5])

# --------- Clean input ---------
# drop Time if present
if 'Time' in af.columns:
    af = af.drop(columns=['Time'])

# --------- Core compare function (call for each bound ligand) ---------
def compare_groups(af, colA, colB, n_perms=20000, n_boot=3000, plot=True):
    if colA not in af.columns or colB not in af.columns:
        raise KeyError("Columns not found. Available: " + ", ".join(af.columns.tolist()))
    x_all = pd.to_numeric(af[colA], errors='coerce').dropna().values
    y_all = pd.to_numeric(af[colB], errors='coerce').dropna().values

    # estimate autocorr time and choose conservative spacing = ceil(2*tau)
    tau_x = integrated_autocorr_time(x_all)
    tau_y = integrated_autocorr_time(y_all)
    spacing = max(1, int(np.ceil(2 * tau_x)), int(np.ceil(2 * tau_y)))
    x_sub = x_all[::spacing]
    y_sub = y_all[::spacing]

    # medians & IQR
    med_x = np.median(x_sub); med_y = np.median(y_sub)
    iqr_x = np.percentile(x_sub, [25,75]); iqr_y = np.percentile(y_sub, [25,75])

    # Mann-Whitney (exact if available)
    try:
        u_stat, p_val = mannwhitneyu(x_sub, y_sub, alternative='two-sided', method='exact')
        method = 'exact'
    except TypeError:
        p_val, u_stat = permutation_mannwhitney_p(x_sub, y_sub, n_perms=n_perms)
        method = f'permutation (n={n_perms})'

    # Cliff's delta and bootstrap CI
    cd = cliffs_delta(x_sub, y_sub)
    cd_lo, cd_hi = bootstrap_CI_two_sample(x_sub, y_sub, cliffs_delta, n_boot=n_boot, seed=1)
    md_lo, md_hi = bootstrap_CI_two_sample(x_sub, y_sub, lambda a,b: np.median(a)-np.median(b), n_boot=n_boot, seed=2)

    # print result
    print("\n--- Comparison:", colA, "vs", colB, "---")
    print(f"tau_int: {colA}={tau_x:.2f}, {colB}={tau_y:.2f}; spacing = {spacing}")
    print(f"n (orig): {len(x_all)}, {len(y_all)}; n (subsampled): {len(x_sub)}, {len(y_sub)}")
    print(f"Medians (IQR): {colA} = {med_x:.6f} ({iqr_x[0]:.6f}-{iqr_x[1]:.6f}); {colB} = {med_y:.6f} ({iqr_y[0]:.6f}-{iqr_y[1]:.6f})")
    print(f"Mann-Whitney ({method}): U = {u_stat:.2f}, p = {p_val:.6g}")
    print(f"Cliff's delta = {cd:.3f}, 95% CI = [{cd_lo:.3f}, {cd_hi:.3f}]")
    print(f"Median diff (A - B) = {med_x-med_y:.6f}, 95% CI = [{md_lo:.6f}, {md_hi:.6f}]")

    if plot:
        plt.figure(figsize=(7,3.5))
        plt.boxplot([x_sub, y_sub], labels=[colA, colB], vert=False)
        plt.scatter(x_sub, np.repeat(1, len(x_sub)), marker='o')
        plt.scatter(y_sub, np.repeat(2, len(y_sub)), marker='o')
        plt.xlabel("RMSD (nm)")
        plt.title(f"Subsampled RMSD - {colA} vs {colB}")
        plt.tight_layout()
        plt.show()

    # return dictionary for programmatic use
    return {
        'tau': (tau_x, tau_y), 'spacing': spacing,
        'n_sub': (len(x_sub), len(y_sub)), 'median': (med_x, med_y),
        'IQR': (iqr_x, iqr_y), 'U': u_stat, 'p': p_val, 'cliff': cd,
        'cliff_CI': (cd_lo, cd_hi), 'median_diff_CI': (md_lo, md_hi)
    }

# --------- Run comparisons (loop over bound ligands) ---------
for bound_col in BOUND_LIST:
    compare_groups(af, LIGAND_FREE, bound_col, n_perms=20000, n_boot=3000, plot=True)
