# Supplementary material for: In-Depth Molecular Dynamics Simulations Reveal Ligand-Induced Modulations of the HSPA8-SARS-CoV-2 Spike Protein Interaction
Source: Int J Mol Sci. 2026 May 12;27(10):4288. doi: 10.3390/ijms27104288 (PMC13207655; doi:10.3390/ijms27104288)
Supplement: Supplementary file 1 [file ijms-27-04288-s001.zip › ijms-3866908-Supplementary_File _S2/README.md]

# Supplementary File S2 and MD Input Files and Analysis Scripts

This archive contains all parameter files (correspond directly to the MD workflow used for both unbound and ligand-bound systems) and computational scripts used in the molecular dynamics (MD) simulations and statistical analyses reported in the manuscript:

In-Depth Molecular Dynamics Simulations Reveal Ligand-Induced Modulations of the HSPA8-SARS-CoV-2 Spike Protein Interaction
Liberty T. Navhaya (1), Mokgerwa Z. Monama (1), Thabe M. Matsebatlela (1) and Xolani H. Makhoba (2),*

Files included:
- minim.mdp
- nvt_unbound.mdp
- npt_unbound.mdp
- prod_unbound.mdp
- nvt_bound.mdp
- npt_bound.mdp
- prod_bound.mdp
- block_averaging.py
- mannwhitneyu.py
- README.md (this file)
- LICENSE.txt

All parameter files reflect the exact parameters used in the study, including:
- timestep and number of steps  
- thermostat/barostat settings  
- PME and cutoff scheme  
- LINCS constraints  
- output frequencies  
- velocity/seeding behaviour

mannwhitney_analysis.py performs a statistically robust comparison of RMSD distributions between:
- the ligand-free system  
- each ligand-bound system  

Includes:
- Mann¨CWhitney U test (exact)  
- effect size (Cliff¯s delta)  
- bootstrap 95% CIs  
- autocorrelation-corrected subsampling  
- boxplot visualization
